# Supplementary material for: Geo-temporal distribution of 1,688 Chinese healthcare workers infected with COVID-19 in severe conditions—A secondary data analysis
Source: PLoS One. 2020 May 14;15(5):e0233255. doi: 10.1371/journal.pone.0233255 (PMC7224552; doi:10.1371/journal.pone.0233255)
Supplement: S1 Data — (XLSX) [file pone.0233255.s001.xlsx]

## Sheet: Sheet1
	Wuhan			Hubei except Wuhan			China except Hubei			Total over space
Period	Confirmed cases	Severe cases	Severity (%)	Confirmed cases	Severe cases	Severity (%)	Confirmed cases	Severe cases	Severity (%)	Confirmed cases	Severe cases	Severity (%)
Jan 11-20	233	52	0.223176	48	8	0.166667	29	1	0.0344828	310	61	0.196774
Jan 21-31	656	110	0.167683	250	29	0.116	130	10	0.0769231	1036	149	0.143822
Feb 1-11	173	22	0.127168	95	3	0.0315789	54	3	0.0555556	322	28	0.0869565
Total over time	1062	184	0.173258	393	40	0.101781	213	14	0.0657277	1668	238	0.142686
